# Supplementary material for: Differential Anti-Tumor Effects of IFN-Inducible Chemokines CXCL9, CXCL10, and CXCL11 on a Mouse Squamous Cell Carcinoma Cell Line
Source: Med Sci (Basel). 2023 Apr 25;11(2):31. doi: 10.3390/medsci11020031 (PMC10204432; doi:10.3390/medsci11020031)
Supplement: Supplementary file 1 [file medsci-11-00031-s001.zip]

Archive with 2 entries (2 files):
- Supplementary_Figure_S1.pdf
- Supplementary_Table_S1.pdf
